# Supplementary material for: Flavonoids from Piper Species as Promising Antiprotozoal Agents against Giardia intestinalis: Structure-Activity Relationship and Drug-Likeness Studies
Source: Pharmaceuticals (Basel). 2022 Nov 10;15(11):1386. doi: 10.3390/ph15111386 (PMC9695682; doi:10.3390/ph15111386)
Supplement: Supplementary file 1 [file pharmaceuticals-15-01386-s001.zip]

Archive with 1 entries (1 files):
- pharmaceuticals-2005852-supplementary.pdf
